# Supplementary material for: Maternal aggression driven by the transient mobilisation of a dormant hormone-sensitive circuit
Source: Nat Commun. 2025 Sep 29;16:8553. doi: 10.1038/s41467-025-64043-4 (PMC12480473; doi:10.1038/s41467-025-64043-4)
Supplement: Supplementary file 8 — Source Data [file 41467_2025_64043_MOESM8_ESM.xlsx]

## Sheet: figure1
	Figure 1b				Figure 1b				Figure 1e									Figure 1i				Figure 1j
	attack duration				attack latency				sequence of data presented as in figure									firing frequency				membrane potential
	day 1	day 2	day 3		day 1	day 2	day 3											females	non-dams	agg dams		females	non-dams	agg dams
	6.818690	9.22033	19.36380		54.79990	9.19998	86.13310		6	0	56	21	10	0	100	42		0.6	1.90	0.00		-45.1000	-40.00	-41.53
	5.605610	15.07060	12.62370		371.99900	9.86664	3.99999		12	0	35	12	18	0	73	26		0.8	1.20	1.66		-45.3500	-40.50	-40.00
	5.127920	23.15650	19.35270		166.26600	3.73332	2.79999		6	0	45	29	8	0	86	42		0.0	1.70	4.40		-46.8100	-42.25	-40.00
	4.838170	21.62160	6.70671		191.86600	3.19999	5.06665		23	3	32	17	5	0	62	32		0.0	0.60	3.00		-48.9800	-43.50	-40.00
	1.735070	8.70871	8.19709		864.26500	6.79998	6.26665		11	0	41	21	10	0	55	30		2.1	3.60	5.10		-40.4400	-40.50	-40.00
	3.069740	8.80881	5.87254		16.80000	14.80000	3.86666		21	4	17	8	10	1	60	32		2.8	0.00	4.60		-40.0000	-46.50	-40.00
	0.444889	4.94429	11.73400		672.53200	769.46500	12.13330		14	1	29	18	16	1	68	27		0.0	2.70	1.60		-43.5200	-40.50	-40.00
	0.333667	2.78056	12.21220		202.93300	35.33320	239.46600		26	5	32	20	34	3	61	28		0.0	0.00	1.20		-55.5100	-50.14	-40.00
	0.667334	1.61272	47.75890		221.59900	94.79980	43.59990		5	0	39	28	8	0	64	30		0.0	0.00	5.50		-41.1400	-44.56	-40.00
	0.800801	17.91190	12.08990		10.13330	426.26600	6.39998		7	0	37	17	16	0	36	11		0.0	0.00	2.80		-51.3300	-47.18	-40.00
	2.813930	14.01890	26.77120		13.20000	30.66660	239.19900		4	0	28	19	3	0				0.0	2.10	4.10		-47.2700	-40.00	-40.00
	3.459010	12.53280	18.64090		14.66660	103.33300	5.73332		9	0	34	23	8	0				0.0	0.00	1.20		-45.4400	-44.52	-40.00
																		0.0	0.00	3.30		-45.2900	-43.25	-40.00
																		0.0	0.40	0.00		-57.7100	-42.16	-42.80
																		0.0	0.00	2.70		-48.2500	-47.90	-40.00
																		0.0	3.90			-45.2900	-40.00
																		3.6	4.20			-40.0000	-40.00
																		2.1	0.00			-40.0000	-40.00
																		0.0	1.10			-49.3700	-40.00
																		0.0	0.00			-48.2500	-40.00
																		0.0	0.00			-43.2100	-48.46
																		0.0				-57.2200	-40.00
																		0.0				-57.5900	-45.65
																		0.2				-43.6600	-46.08
																		0.0				-59.9100
																		4.5				-40.0000
																		0.1				-40.0000
																		0.0				-48.5500
																		4.7				-40.0000
																		1.8				-40.0000
																		0.0				-44.4900
																		0.0				-51.7600
																		0.0				-60.7300
																		0.0				-59.7500
																		0.0				-54.6300
																		2.3				-40.0000
																		2.1				-40.0000
																		0.0				-57.8600
																		0.0				-53.7700
																		3.6				-40.0000
																		0.0				-55.8200
																		0.0				-54.9600
																		0.0				-52.9500
																		0.0				-46.6900
																		0.0				-49.1600
																		0.0				-56.2700
																		0.0				-58.0400
																		0.0				-49.7100
																		0.0				-53.7700
																		0.0				-52.2800
																		0.0				-59.6000
																		3.6				-40.0000
																		0.0				-50.7800

## Sheet: figure2
	Figure 2d									Figure 2e									Figure 2i			Figure 2i			Figure 2i			Figure 2j			Figure 2n			Figure 2n			Figure 2n			Figure 2o
	sequence of data presented as in figure									sequence of data presented as in figure									attack duration			attack bouts			attack frequency			latency to 2nd attack bout			attack duration			attack frequency			latency to attack			number of PMv DAT neurons
	0.00000	0.00000	0.00000	0.00000	5.83327	47.29950	15.19980	78.99680		180.0000	180.0000	180.0000	180.0000	98.8657	7.59992	180.0000	71.33260		41.2996	1.89998		10.3249	1.89998		4	1		33.95	153.32		31.202700	6.70338		8	3		66.33317	317.20000		98	14
	0.00000	3.26663	0.00000	3.39997	0.00000	0.00000	0.00000	41.16630		180.0000	114.2310	180.0000	119.6650	180.0000	180.0000	180.0000	7.39600		79.1659	27.16640		15.8332	6.79160		5	4		30.62	12.57		0.787161	3.42123		1	4		122.73300	64.64433		107	31
	0.00000	0.00000	7.99992	45.33290	0.00000	0.00000	29.36640	107.63200		180.0000	180.0000	148.0310	180.0000	180.0000	180.0000	5.29995	22.83280		57.9661	0.00000		14.4915	3.44997		4	0		4.38	146.54		29.258500	5.25145		11	3		69.08867	380.95500		113	13
	1.59998	6.29994	14.69990	7.13326	0.00000	0.00000	41.79960	98.29900		100.7990	85.8658	15.6865	33.5330	180.0000	180.0000	7.16660	13.76650		46.8662	6.89993		23.4331	10.22210		6	2		6.37	10.93		7.373720	7.87759		3	3		354.57670	144.04420		113	5
	3.86663	0.00000	36.73300	0.00000	0.00000	70.03260	0.00000	101.59900		173.9970	180.0000	16.4332	13.2999	180.0000	58.53270	180.0000	84.36580		50.3662	18.06650		10.0732	0.00000		5	1		23.18	78.23		6.795170	7.96340		3	3		688.28670	147.99970		124	15
					0.00000	0.00000	0.00000	85.76580						180.0000	180.0000	129.1880	10.53320		140.3990	61.33270		40.3990	17.03320		1	2		14.29	135.42		18.533000	1.62995		5	1		101.33300	270.40000		99	35
					0.00000	0.00000	0.00000	5.43328						180.0000	180.0000	180.0000	33.89970		101.2320	51.09950		20.2465	18.06650		6	0		2.16	32.79		45.182500	1.66611		7	1		67.39983	268.35500		72	24
					0.00000	11.26660	24.29980	56.83280						102.4990	9.99990	6.99993	4.49860		70.5660	0.00000		14.1132	0.00000		5	3		5.84	118.73		23.208700	2.18347		7	2		168.55500	533.51000		136	15
					1.36665	23.66640	36.76630	69.33260						180.0000	3.73300	7.69992	3.66663														23.998700	25.53680		8	5		168.73330	179.82170		108	5
																															32.201300	0.00000		7	0		195.17670	1200.00000		128	2
																															55.112400	32.91890		12	20		32.33333	58.75533		126	6
																															48.926300	22.61900		9	7		53.37767	319.40000		106	10
																															29.656200	9.62116		10	5		25.13333	88.53317		131	48
																															36.245500	0.00000		12	0		37.64433	1200.00000		91	8
																															17.164600	0.00000		8	0		117.04420	1200.00000		96	20
																															25.381100	11.76290		6	6		34.73317	86.93317		122	20
																															23.528600	0.00000		5	0		58.86650	1200.00000		126	11
																															45.282600	3.45461		7	2		43.24433	234.71000		92	5
																															33.077400	0.00000		2	0		180.17670	1200.00000		83	26
																															42.089500	9.63507		10	4		15.97773	31.33333		117	28
																															55.254200	0.00000		11	0		76.37767	1200.00000		110	15
																															49.235100	20.43840		7	6		80.44417	94.66650		127	32
																															31.650500	8.90910		7	4		25.73333	24.04433		108	3
																															34.073200	14.64170		14	13		32.42217	40.73317		91	18
																															9.411800	0.00000		8	0		205.28830	1200.00000			20
																															27.627000	6.09980		13	6		21.13333	360.24330			31
																															33.713700	3.97434		13	2		145.37730	423.84330
																															43.470300	1.38080		12	1		18.44433	510.13170
																															39.850800	0.00000		9	0		21.40000	1200.00000
																															18.335800	4.42808		6	2		227.15500	314.35500
																															29.449400	0.00000		5	0		19.24433	1200.00000
																															14.646200	0.00000		6	0		165.53300	1200.00000
																															24.156100	7.84786		6	6		85.24417	152.71070
																															47.869200	0.00000		21	0		20.22217	1200.00000
																															11.926700	0.00000		7	0		113.13300	1200.00000
																															15.285400	9.35469		6	4		92.97750	40.31100
																																22.19640			11			26.53333
																																14.34850			4			52.66650
																																2.20704			2			37.11100

## Sheet: figure3
	Figure 3a					Figure 3c			Figure 3d			Figure 3e				Figure 3f			Figure 3f			Figure 3g				Figure 3g				Figure 3h			Figure 3i			Figure 3i			Figure 3j			Figure 3j			Figure 3j			Figure 3j
	prolactin concentration					PMv pSTAT5 cells			PMv DAT/pSTAT5 cells			prolactin current clamp				AP half width			firing threshold			prolactin rebound duration				prolactin rebound probaility				membrane potential			Prl LV			Prl HV			sEPSC frequency			sEPSC amplitude			sIPSC frequency			sIPSC amplitude
	Proestrus	Estrus	Met/Diestrus	Lactating Dams								baseline	PRL	washout		baseline	prolactin		baseline	prolactin		baseline(TTX)	PRL	ML218		baseline(TTX)	PRL	ML218		TTX	prolactin		TTX+ML218	prolactin		TTX+ML218	prolactin		baseline	prolactin		baseline	prolactin		baseline	prolactin		baseline	prolactin
	12015.430	28433.820	2447.540	19113.910		9	128		0	15		3.40230	4.79560	2.5688		1.107469	1.273620		-34.62219	-32.42798		0.50613	8.07260	0		0	1	0		-61.52	-50.35		-16.93517	-0.13560		250.96320	42.27298		33.2920830	34.451579		20.45	30.42		21.28662700	27.78313700		14.24	31.13
	3096.425	6046.125	1214.175	19324.100		7	33		0	7		0.00000	3.60400	0.8653		1.102336	1.288617		-32.56226	-32.42645		2.50767	3.04703	0		1	1	0		-61.46	-54.35		-23.02005	-3.15200		129.54688	63.80389		28.4274220	37.863677		9.37	12.91		9.00869100	14.08100110		15.79	15.54
	3426.230	9217.130	1231.230	29105.580		36	63		5	15		0.00000	2.55610	1.3568		1.110092	1.279738		-32.57599	-31.52771		0.59487	0.95858	0		0	0	0		-60.73	-46.33		-7.32422	2.71010		77.51465	156.95752		38.9970190	39.574347		9.59	14.17		23.96006000	29.97020547		21.69	21.89
	3055.975	4252.110	1542.155	16454.190		40	103		1	20		0.25371	1.54050	0.3568		1.143497	1.263811		-32.35474	-31.41785		0.48622	0.82618	0		0	1	0		-58.17	-51.21		-23.19336	-2.15311		254.51660	-161.10980		33.9357010	38.640990		7.60	15.83		19.85682000	22.24004540		25.37	59.84
	1283.535		1790.115	53574.950		1	52		1	4		0.00000	0.78377	0.0000		1.137754	1.298103		-31.53381	-31.89545		0.67976	0.90463	0		0	0	0		-61.25	-47.36		-27.30621	-0.91601		202.82538	252.29938		39.2013600	41.633346		9.71	13.30		26.08753506	31.20918930		37.40	39.01
				46708.000		16	160		0	34		1.60680	3.01200	0.7514		1.151246	1.314070		-31.72302	-32.09839		0.53396	2.10429	0		0	1	0		-62.04	-48.58		-54.97398			499.20068			35.7289226	38.372631		17.11	31.57		19.64880400	21.12084063		19.08	20.99
				40058.670		3	35		0	5		0.00000	2.99340	2.5687		1.297075	1.424063		-40.30609	-36.55243		0.88236	3.52375	0		1	1	0		-60.64	-54.23		-25.05646			72.24115			40.5656080	41.295905		10.79	15.45		12.55864800	20.38505096		32.76	29.59
				85309.980		42	103		6	20						1.402835	1.453103		-36.53412	-36.70959		2.73878	3.82884	0		0	1	0		-60.12	-54.66								41.9642500	42.837060		19.24	20.25
				79999.600		71	80		5	12						1.451776	1.465519		-34.78546	-36.08093		0.62284	4.69325	0		0	0	0		-60.42	-50.14
						1	56		0	3						1.218378	1.411663		-35.78033	-36.60126		0.30675	1.82589	0		0	1	0		-58.56	-50.45
																1.186133	1.448026		-36.91559	-35.80475		0.45250	5.33541	0						-64.06	-46.11
																1.237432	1.460047		-35.71472	-35.16998										-59.33	-42.60
																1.208426	1.506229		-36.12518	-34.88312										-59.17	-47.76
																1.302346	1.508307		-35.14404	-34.88617
																1.248643	1.505684		-36.05957	-34.84802

## Sheet: figure4
	Figure 4d					Figure 4e
	pup retrieval duration					number of pups retrieved
	sequence of data presented as in figure					sequence of data presented as in figure
	21.4331 22.4998 18.9331 11.333200					100.0	100.0	100.0	12.5
	19.1331 18.6665 17.5665 5.533280					100.0	80.0	87.5	25.0
	22.3331 19.9331 20.9998 0.899991					100.0	100.0	62.5	0.0
	18.7331 19.2665 23.1331 10.766600					100.0	80.0	87.5	37.5
	18.8998 16.4998 20.5998 0.399996					87.5	87.5	87.5	0.0
